# Supplementary material for: Modelling the spatial distribution of three Portunidae crabs in Haizhou Bay, China
Source: PLoS One. 2018 Nov 14;13(11):e0207457. doi: 10.1371/journal.pone.0207457 (PMC6235385; doi:10.1371/journal.pone.0207457)
Supplement: S1 Excel — The unit of relative biomass is g/h. (XLSX) [file pone.0207457.s001.xlsx]

## Sheet: relevant data
C.bimaculata	C.japonica	P.trituberculatus	year	month	longitude	latitude	SST	SSS	SBT	depth	SBS	sediment
69.819	0	0	2011	5	120.25	35.5833	12.3407	31.5104	12.1375	29.5564	31.7459	1
38.0774	0	0	2011	5	120.75	35.5833	12.8332	31.7314	10.729	35.1259	31.8224	1
125.065	0	0	2011	5	121.083	35.5833	13.4096	31.6672	9.1626	35.8893	31.7248	2
0	0	0	2011	5	119.583	35.4167	14.9027	31.2544	14.1858	20.3225	31.436	2
31.2392	0	0	2011	5	120.083	35.4167	12.8473	31.3638	12.3708	28.0536	31.735	3
5.90625	0	0	2011	5	120.417	35.4167	13.2166	31.6474	12.2801	30.7585	31.5591	1
60.5143	520.343	0	2011	5	120.583	35.4167	12.9357	31.6736	12.1161	31.5613	31.848	1
254.671	0	0	2011	5	120.917	35.4167	12.458	31.8011	11.369	35.7615	31.8618	3
1503.69	444.769	0	2011	5	119.417	35.25	17.6769	30.8456	17.4503	7.3432	30.9335	1
0	0	0	2011	5	120.083	35.25	12.9139	31.4285	12.568	27.6958	31.7351	3
6.64808	0	1531.25	2011	5	120.25	35.25	12.4124	31.7088	12.3036	28.5985	31.6795	1
46.7532	0	0	2011	5	120.583	35.25	13.5269	31.5138	12.1923	32.9641	31.9754	3
275.52	0	0	2011	5	119.417	35.0833	16.8793	30.9456	16.2662	16.6245	30.9795	2
15.1961	12.7264	0	2011	5	119.75	35.0833	15.4971	31.2958	14.0716	23.4807	31.2897	3
5.47438	0	0	2011	5	120.75	35.0833	13.3036	31.922	12.4262	30.7912	31.9349	3
3.47547	268.831	0	2011	5	119.583	34.75	17.3795	31.2845	17.2329	10.9554	31.2555	1
12.348	0	0	2011	5	119.75	34.75	16.5094	31.3764	16.0219	15.1609	31.35	1
25.8726	304.054	0	2011	5	119.917	34.75	16.8776	31.3142	16.4347	13.3196	31.3113	3
28.9694	865.745	0	2011	5	120.25	34.75	15.9733	31.789	15.1094	17.0175	31.6621	3
242.837	0	0	2011	5	120.917	34.75	14.5268	31.708	13.3152	24.4492	31.5943	2
48.1486	236.099	0	2011	5	120.083	34.5833	16.6459	30.9058	16.4049	13.7759	31.1883	3
181.695	145.356	0	2011	5	120.75	34.5833	16.2605	31.0334	15.5005	19.9932	30.1922	3
1244.2	156.017	0	2011	5	120.917	34.5833	15.7386	31.4809	15.4697	20.7681	31.4473	3
1440.46	33.3744	0	2011	5	121.083	34.4167	16.2698	31.3153	15.7254	20.2468	31.3725	3
92.8099	5513.65	0	2011	10	119.75	35.5833	22.5629	30.8974	22.5591	15.852	30.6493	3
346.065	1172.9	985.548	2011	10	120.083	35.5833	22.5873	30.781	22.5779	26.0412	30.7956	3
699.22	56.4127	0	2011	10	120.417	35.5833	21.7189	30.8565	21.628	33.4157	30.891	1
53.9168	1661.88	2338.95	2011	10	119.75	35.4167	22.5731	30.8853	22.5562	21.4812	30.7866	3
14.2834	49.8138	0	2011	10	119.917	35.4167	23.3613	30.4292	22.8547	24.2824	30.7973	3
218.427	0	0	2011	10	120.417	35.4167	22.3564	30.8831	22.2067	31.8892	30.8206	1
46.0395	64.9149	0	2011	10	120.75	35.4167	21.9737	30.9053	21.3428	35.3502	30.8377	2
0	0	0	2011	10	120.583	35.25	22.4258	30.9387	22.1383	32.3041	30.9269	3
148.19	0	0	2011	10	120.75	35.25	22.3175	30.9322	21.6921	33.0564	30.9085	3
50.3843	252.984	563.174	2011	10	120.583	34.9167	22.5815	31.1411	22.5844	29.0718	31.1484	3
32.9013	116.283	19.7368	2011	10	120.75	34.9167	22.063	31.0586	22.019	39.8617	30.8985	3
0	0	0	2013	5	120.25	35.5833	11.994	31.135	11.3348	29.2925	31.1579	2
13.1333	0	0	2013	5	120.917	35.5833	12.343	31.3844	10.3104	32.737	31.399	3
0	0	0	2013	5	119.75	35.4167	13.5775	30.5368	12.3071	24.0716	30.3914	1
4.38095	0	0	2013	5	120.417	35.4167	12.0166	31.2753	10.9411	32.9482	31.2037	3
0	0	0	2013	5	120.083	35.25	12.2247	30.9957	11.3657	27.7481	31.0025	1
0	0	0	2013	5	120.25	35.25	12.4342	31.1835	10.8657	27.8695	31.0536	2
22.2472	0	0	2013	5	121.083	35.25	12.8531	31.3763	10.3567	16.8396	31.3648	2
952.545	0	0	2013	5	119.417	35.0833	15.0808	29.7682	14.4418	18.8871	29.6611	3
0	0	0	2013	5	120.75	35.0833	13.4727	30.505	10.5965	32.0193	31.2982	3
215.95	0	0	2013	5	119.583	34.9167	15.7094	29.6337	15.2234	6.3668	29.5736	3
39.3987	245.451	0	2013	5	120.083	34.9167	14.9241	29.0635	13.2004	13.0021	30.2318	3
0	0	0	2013	5	120.417	34.9167	12.7355	30.3938	11.4041	12.1372	30.3849	3
75.3382	89.4581	172.762	2013	5	120.25	34.75	13.9982	29.7288	13.7137	13.5295	29.8322	2
32.5231	0	0	2013	5	120.583	34.75	14.1296	29.5424	12.9009	23.0535	30.2471	3
10.1408	24.5771	0	2013	5	120.25	34.5833	14.4316	29.4434	14.3895	12.9713	29.0901	3
55.0095	945.92	0	2013	5	120.583	34.5833	14.0935	29.9518	13.9774	20.183	29.9056	1
14.5969	101.255	68.9108	2013	5	120.417	34.4167	14.9513	28.6931	14.7685	16.5253	28.3637	1
34.9588	495.088	0	2013	5	120.583	34.4167	14.3936	29.4668	14.0772	18.4778	29.5447	1
32.8034	423.094	0	2013	10	120.417	35.5833	20.9022	30.7391	20.7716	27.3735	30.7153	1
467.841	0	834.889	2013	10	120.25	35.4167	20.9976	30.7289	20.9353	27.8759	30.7189	1
0	0	407.4	2013	10	120.75	35.4167	20.8818	30.6671	20.8661	25.0412	30.6801	2
0	105.752	558.316	2013	10	119.417	35.25	20.7483	29.7181	20.535	9.5796	29.6286	1
16.1237	813.317	296.79	2013	10	119.917	35.25	20.9606	30.7799	20.9763	19.1128	30.8006	3
34.1778	0	2134.67	2013	10	120.583	35.25	20.837	30.6622	20.8303	21.7259	30.7191	3
14.4114	596.005	680.333	2013	10	119.583	35.0833	21.2916	30.2543	21.0644	12.5617	30.3364	3
36.4774	246.42	244.395	2013	10	120.417	35.0833	20.8064	30.7224	20.8029	19.0985	30.7805	1
19.6753	0	2092.4	2013	10	120.75	35.0833	20.7342	30.6195	20.7374	18.9591	30.6258	3
83.8632	1049.91	3322.05	2013	10	119.75	34.9167	21.4432	30.298	21.1662	22.7834	30.3005	2
0	1425.22	1260.16	2013	10	119.917	34.9167	21.1486	30.5185	21.1584	25.2181	30.5116	3
57.4397	0	4874.21	2013	10	120.917	34.9167	20.8805	30.6786	20.802	39.4827	30.617	3
0	1677.78	816.825	2013	10	119.917	34.75	21.1339	30.2991	21.1168	24.5231	30.2846	3
188.004	1255.04	537.903	2013	10	120.25	34.75	20.8338	30.7531	20.8147	15.9016	30.6154	3
100.139	464.79	892.501	2013	10	120.917	34.75	20.504	30.7148	20.4049	28.5645	30.6124	2
0	1708.14	42.1429	2013	10	120.083	34.5833	19.0847	30.6499	21.0206	15.4719	30.5963	3
122.722	9005.56	840.833	2013	10	120.417	34.5833	20.4976	29.8958	20.667	20.6689	30.1713	2
394.345	2058.17	0	2013	10	120.75	34.5833	20.5286	30.6671	20.5503	20.9565	30.6685	3
45.0566	0	0	2014	5	120.583	35.5833	12.1802	31.0669	11.5255	36.299	30.8643	1
8336.42	2242.61	0	2014	5	119.583	35.25	15.8375	30.0747	14.8053	22.3513	30.3294	1
407.74	0	0	2014	5	119.417	35.0833	16.9519	30.1354	16.0631	12.3178	30.1327	2
41.9455	0	0	2014	5	119.75	35.0833	15.0591	30.5953	13.8032	27.5795	30.1635	3
374.008	413.976	0	2014	5	119.583	34.9167	17.5819	30.455	16.258	17.1363	30.3447	3
31.2	112.589	0	2014	5	120.25	34.9167	14.6892	30.6354	14.2996	25.4076	30.4182	3
0	2940.58	0	2014	5	119.917	34.5833	15.9789	30.0639	16.0232	15.4078	30.026	3
18.504	726	0	2014	5	120.75	34.4167	16.7353	28.8141	16.4848	12.435	28.6794	1
0	281.103	1661.95	2014	10	120.083	35.5833	20.1961	30.7135	20.2046	26.1655	30.5714	2
386.743	0	4350.78	2014	10	120.917	35.5833	19.95	30.97	19.98	35.8	30.98	1
395.244	4474.84	12688.6	2014	10	119.75	35.4167	19.2375	30.4544	19.1971	21.8126	30.4815	1
173	590.333	2717.77	2014	10	120.25	35.4167	20.19	30.8	20.15	31.21	30.82	2
129.472	220.113	1353.62	2014	10	119.75	35.25	19.8664	30.2157	19.9183	22.3683	30.2498	3
188.517	1154.01	1578	2014	10	119.583	35.0833	19.9527	29.6878	19.9678	20.4797	29.7617	2
18.8377	482.174	829.449	2014	10	120.25	35.0833	20.3	30.59	20.3	27.22	30.62	2
247.86	0	3139.56	2014	10	120.917	35.0833	20.25	31.01	20.09	33.04	31.06	1
96.9444	5896.06	1521.39	2014	10	119.417	34.9167	19.2071	28.6847	19.2471	15.1574	28.785	3
15.3679	39	397.925	2014	10	119.75	34.9167	19.9361	29.4504	19.9328	21.1446	29.6833	3
3848.55	0	3579.43	2014	10	119.917	34.9167	20.2429	30.3009	20.2223	25.4416	30.3227	3
75.8044	293.796	1474.77	2014	10	120.417	34.9167	20.3	30.54	20.31	29.39	30.55	3
377.503	0	2657.19	2014	10	119.917	34.75	19.5053	29.5816	19.5169	17.0951	29.5961	3
444.237	1411.11	5478.91	2014	10	120.583	34.75	19.97	29.91	20.03	24.51	30.07	2
18.4744	0	8965.06	2014	10	121.083	34.75	19.87	31.06	19.81	30.43	31.04	3
0	609.575	2694.37	2014	10	120.25	34.5833	19.3948	28.0551	19.331	16.8632	28.0964	3
0	0	0	2014	10	120.583	34.4167	20.29	30.15	19.85	20.27	29.98	3
0	0	0	2015	5	120.25	35.5833	13.6923	31.686	13.4364	28.8142	31.4932	1
0	0	0	2015	5	119.583	35.4167	17.3576	30.6754	14.718	22.2847	30.9652	3
63.8	0	0	2015	5	119.917	35.4167	14.5659	31.6241	14.309	24.9903	31.5312	3
3857.47	547.493	0	2015	5	120.75	35.4167	16.88	31.66	11.52	36.64	31.87	3
14.8148	0	0	2015	5	120.25	35.25	15.46	31.57	13.34	28.76	31.66	3
0	614.554	0	2015	5	120.917	35.25	14.99	31.93	11.97	33.67	31.97	1
48.7974	186.921	1162.43	2015	5	119.417	35.0833	15.837	30.5365	15.3537	17.3485	30.5057	2
5.33333	0	0	2015	5	119.75	35.0833	15.7923	30.6805	14.53	22.0591	30.4868	3
2.93333	325.304	0	2015	5	120.083	35.0833	14.15	31.26	14.14	25.56	31.27	3
92.9049	0	0	2015	5	120.583	35.0833	13.94	31.83	13.07	31.79	31.8	3
110.944	0	0	2015	5	119.583	34.9167	19.1211	30.1988	17.953	13.7309	30.1142	1
0	0	0	2015	5	121.083	34.9167	16.49	31.7	10.93	30.04	31.91	2
243.283	0	0	2015	5	119.75	34.75	17.3514	30.7174	16.4773	15.3092	31.0717	3
232.596	0	0	2015	5	120.083	34.75	17.9322	30.6621	17.6764	8.3587	30.5113	1
0	0	0	2015	5	120.583	34.75	15.41	31.33	14.67	21.16	31.35	3
3.81818	0	379.455	2015	5	120.25	34.5833	17.3177	30.19	17.1518	16.1549	30.133	2
16	0	0	2015	5	120.917	34.5833	16.1	31.19	15.11	20.26	31.21	1
0	0	0	2015	5	120.583	34.4167	15.7132	30.9825	15.6847	17.7558	30.8561	2
0	1632.76	7271.71	2015	10	120.083	35.5833	21.6852	31.3694	21.7078	20.61	31.372	3
134.331	0	72.6154	2015	10	120.917	35.5833	20.98	31.42	20.62	37.46	31.53	3
0	0	4717.83	2015	10	119.75	35.4167	21.8203	30.9142	21.8333	18.04	31.0468	3
0	212.225	1558.71	2015	10	120.083	35.25	22.0553	31.1762	21.8788	20.35	31.2931	2
53.0181	0	191.048	2015	10	120.583	35.25	21.36	31.15	21.38	22.12	31.23	3
0	756.25	2321	2015	10	119.583	35.0833	22.0196	30.1714	21.9633	18.98	30.1885	3
31.2569	316.032	2093.45	2015	10	119.917	35.0833	21.978	31.0765	21.9303	26.33	30.8306	1
0	0	1371.74	2015	10	120.25	35.0833	21.9622	31.1852	21.911	22.26	31.1864	3
0	0	305.696	2015	10	120.917	35.0833	20.22	31.36	19.88	38.62	31.38	3
0	755.838	6473.95	2015	10	120.583	34.9167	20.47	31.15	20.21	30.88	31.25	2
50.832	1157.81	0	2015	10	119.583	34.75	20.8429	29.1943	20.4033	3.77	29.0887	2
27.7913	805.322	2577.39	2015	10	119.917	34.75	22.0751	30.7378	21.5922	17.25	30.6262	2
2501.3	1261.43	1796.87	2015	10	120.25	34.75	21.5295	30.1922	21.6268	17.07	30.2544	1
0	0	0	2015	10	120.583	34.75	21.68	29.81	21.58	20.15	29.81	3
5.07692	202.26	1526.01	2015	10	120.75	34.75	21.05	30.9	20.75	21.7	31.02	3
306.649	389.664	82.2634	2015	10	121.083	34.75	20.21	31	20.06	24.18	31.17	3
268.92	2975.93	233.424	2015	10	120.083	34.5833	21.0577	30.5999	20.9338	12.67	30.5141	2
1000.38	7101.32	2946.69	2015	10	120.917	34.5833	21.74	30.39	21.39	20.35	30.42	3
255.253	293.796	304.284	2016	5	120.083	35.5833	17.4864	31.81	17.3921	11.7976	31.77	3
263.339	0	0	2016	5	120.25	35.5833	14.56	30.09	12.15	25.32	31.61	1
2237.34	0	0	2016	5	119.583	35.4167	17.4864	31.81	17.3921	11.846	31.77	1
0	0	0	2016	5	120.75	35.4167	15.55	30.96	12.09	16.8	31.76	3
33.1321	0	0	2016	5	119.917	35.25	13.8637	31.23	12.7339	13.5293	31.26	3
115.574	0	0	2016	5	120.25	35.25	14.41	31.08	12.64	17.98	31.65	3
3334.09	742.827	0	2016	5	119.583	35.0833	16.7094	31.77	16.608	17.4855	31.78	1
0	0	0	2016	5	121.083	35.0833	16.44	31.96	11.1	28.95	31.98	3
297.413	581.867	647.467	2016	5	119.417	34.9167	15.2934	31.82	13.575	13.8776	31.82	3
294.27	915.36	0	2016	5	119.75	34.9167	16.579	31.82	13.7387	10.3894	31.84	1
0	0	0	2016	5	120.083	34.9167	14.8477	31.31	13.0377	26.439	31.3	2
1.54	0	0	2016	5	120.417	34.9167	15.33	30.97	12.94	28.09	31.51	2
3.97719	0	0	2016	5	121.083	34.9167	16.71	31.84	10.52	31.16	32.03	1
583.918	794.367	982.122	2016	5	119.583	34.75	13.9968	31.47	12.9512	23.1605	31.45	2
106.667	297.727	0	2016	5	120.75	34.75	16.03	31.28	12.86	14.78	31.64	3
137.031	1096.7	0	2016	5	120.083	34.5833	13.8676	31.31	12.4082	10.5889	31.3	3
91.339	369.695	0	2016	5	120.75	34.5833	17.05	30.85	14.74	16.92	30.88	2
3.77727	106.118	0	2016	5	120.417	34.4167	18.07	30.38	15.48	17.32	30.76	2
13.2211	249.768	4209.68	2016	10	120.083	35.5833	19.69	31.64	19.71	25.54	31.67	1
18.9763	183.905	1569.15	2016	10	120.583	35.5833	19.98	31.74	19.99	20.99	31.77	3
247.512	242.28	3509.45	2016	10	119.583	35.4167	18.57	31.22	18.62	19.43	31.15	3
16.8	545.564	0	2016	10	119.75	35.25	17.76	30.43	17.77	21.28	30.48	2
0	0	2278.83	2016	10	120.25	35.25	19.99	31.68	19.99	30.32	31.71	1
0	0	2060.15	2016	10	120.583	35.25	19.64	31.65	19.65	26.04	31.66	3
0	0	1635.91	2016	10	120.917	35.25	19.91	31.89	19.92	32.08	31.94	3
19.1333	0	2134.67	2016	10	119.417	35.0833	18.42	30.74	18.43	21.91	30.67	3
0	0	0	2016	10	119.417	34.9167	18.27	30.3	18.29	17.47	30.41	3
0	3562.46	16769.2	2016	10	120.25	34.9167	20.81	31.44	20.8	22.23	31.47	2
5.97551	413.976	643.265	2016	10	120.25	34.9167	17.96	29.99	18	17.83	30.02	1
160.281	955.035	14435.6	2016	10	120.583	34.9167	20.99	31.63	21	29.22	31.65	3
184.927	2250.62	3010.34	2016	10	119.75	34.75	19.54	29.45	19.51	14.49	29.42	3
599.329	1644.78	8181	2016	10	120.083	34.75	20.53	30.8	20.55	12.98	30.82	1
201.099	1193.98	5774.87	2016	10	121.083	34.5833	20.57	30.69	20.55	20.63	30.73	3
67.0402	1612.57	4521.36	2016	10	120.25	34.4167	19.55	27.54	19.92	13.31	27.75	2
64.176	712.928	1752.93	2016	10	120.917	34.4167	20.66	30.36	20.66	19.69	30.34	3
491.956	4138.67	3505.33	2011	10	119.583	35.25	25.48	29.79	25.52	15.68	29.79	1
6.48681	1021.88	0	2011	10	120.25	35.0833	24.45	29.62	24.2	24.71	30.99	1
40.2814	2261.94	137.798	2011	10	119.583	34.9167	25.85	29.07	25.89	15.42	29.1	3
7.98621	1374.93	60.4345	2011	10	119.75	34.9167	25.54	29.2	25.61	18.14	29.37	2
0	102.69	0	2011	10	120.083	34.9167	24.8	29.3	24.61	21.67	29.91	3
0	1926.39	0	2011	10	120.25	34.9167	24.65	29.33	24.53	23.16	30.05	3
397.663	151.426	0	2011	10	121.083	34.9167	24.47	30.32	21.76	33.66	30.43	1
0	1160.83	233.295	2011	10	119.917	34.5833	25.64	28.63	25.65	8.25	28.62	3
5.28571	2084.29	25.8571	2011	10	120.25	34.5833	25.48	29.06	25.49	11.55	29.06	3
1.88632	4283.79	34.8632	2011	10	120.25	34.4167	25.54	28.71	25.62	11.28	28.9	1
0	619.744	1.48718	2011	10	120.583	34.4167	25.36	29.16	25.34	15.57	29.16	1
38.1401	4499.18	105.77	2011	10	120.917	34.4167	25.54	29.49	25.53	17.28	29.49	3
0	0	0	2011	10	121.083	34.4167	25.55	29.72	25.6	17.05	29.72	3
284.521	0	0	2014	5	120.417	35.4167	11.15	30.79	9.97	27.52	30.9	1
91.5373	0	0	2014	5	120.917	35.4167	10.87	30.84	9.07	32.03	31.5	3
25.1924	0	0	2014	5	119.917	35.25	11.59	30.78	11.44	23.83	30.76	3
0	0	0	2014	5	120.417	35.25	11.14	30.32	9.76	28	30.63	1
38.6667	0	0	2014	5	120.083	35.0833	11.6	30.53	11.15	25.84	30.7	3
0	0	0	2014	5	121.083	34.9167	11.45	30.87	9.4	33.66	31.65	1
10.3684	264.632	0	2014	5	120.25	34.75	13.17	30.18	13.18	15.12	30.17	3
0	286.215	0	2014	5	120.75	34.75	12.07	29.34	11.6	21.77	30.79	2
0	69.6649	0	2014	5	120.583	34.5833	12.98	29.32	13.01	17.22	29.43	3
9.00477	84.3243	0	2014	5	120.25	34.4167	14.09	28.98	14.14	11.28	29.4	1
